# Supplementary material for: CGD: a multi-omics database for Chrysanthemum genomic and biological research
Source: Hortic Res. 2024 Aug 21;11(11):uhae238. doi: 10.1093/hr/uhae238 (PMC11541226; doi:10.1093/hr/uhae238)
Supplement: Web_Material_uhae238 [file web_material_uhae238.zip › Supplementary Table 1.xlsx]

## Sheet: sheet1
Supplementary Table 1 Identification of genomic syntenies bewteen or within 6 Chrysanthemum species.
Species A	Species B	genomic blocks	syntenic gene pairs	genomic blocks size (bp)	proportion of syntenic block size to the whole genome size
Chrysanthemum lavandulifolium	Chrysanthemum makinoi	2152	35141	2066737389	0.6638
Chrysanthemum lavandulifolium	Chrysanthemum morifolium	4070	95443	5560776865	0.7069
Chrysanthemum lavandulifolium	Chrysanthemum nankingense (Cn_A)	2006	36146	2235832545	0.7778
Chrysanthemum lavandulifolium	Chrysanthemum nankingense (Cn_AB)	3156	59652	3742162219	0.7268
Chrysanthemum lavandulifolium	Chrysanthemum seticuspe	1953	40639	2128515155	0.7123
Chrysanthemum makinoi	Chrysanthemum morifolium	4213	85410	2302089892	0.7393
Chrysanthemum makinoi	Chrysanthemum nankingense (Cn_A)	2088	33012	2155779005	0.6924
Chrysanthemum makinoi	Chrysanthemum nankingense (Cn_AB)	3194	53443	2283975065	0.7335
Chrysanthemum makinoi	Chrysanthemum seticuspe	1985	38390	2142570982	0.6881
Chrysanthemum morifolium	Chrysanthemum nankingense (Cn_A)	4022	99119	5840880213	0.7426
Chrysanthemum morifolium	Chrysanthemum nankingense (Cn_AB)	6101	163892	6140805489	0.7807
Chrysanthemum morifolium	Chrysanthemum seticuspe	3818	110500	5915734899	0.7521
Chrysanthemum nankingense (Cn_AB)	Chrysanthemum seticuspe	2630	61129	3913269826	0.76
Chrysanthemum nankingense (Cn_A)	Chrysanthemum nankingense (Cn_AB)	2149	37050	1704133940	0.5928
Chrysanthemum nankingense (Cn_A)	Chrysanthemum seticuspe	1552	35133	2243373685	0.7804
Chrysanthemum indicum	Chrysanthemum makinoi	1554	30568	2018952857	0.6484
Chrysanthemum indicum	Chrysanthemum morifolium	2240	87404	5250342893	0.6675
Chrysanthemum indicum	Chrysanthemum nankingense (Cn_A)	1387	33484	2231908907	0.7764
Chrysanthemum indicum	Chrysanthemum nankingense (Cn_AB)	2156	56079	6140805489	0.7807
Chrysanthemum indicum	Chrysanthemum seticuspe	1180	36285	2019169510	0.6757
Chrysanthemum indicum	Chrysanthemum lavandulifolium	1770	33946	1206981895	0.3928
